# Supplementary material for: The Prognostic Role of Tertiary Lymphoid Structures and Immune Microenvironment Signatures in Early-Stage EGFR-Mutant Lung Adenocarcinoma
Source: Cancers (Basel). 2025 Jul 17;17(14):2379. doi: 10.3390/cancers17142379 (PMC12293609; doi:10.3390/cancers17142379)
Supplement: Supplementary file 1 [file cancers-17-02379-s001.zip]

Archive with 1 entries (1 files):
- cancers-3744990-supplementary.pdf
